# Supplementary material for: Bioactive Phenolic Compounds from Peperomia obtusifolia
Source: Molecules. 2022 Jul 7;27(14):4363. doi: 10.3390/molecules27144363 (PMC9315869; doi:10.3390/molecules27144363)
Supplement: Supplementary file 1 [file molecules-27-04363-s001.zip]

Archive with 1 entries (1 files):
- molecules-1785979-supplementary.pdf
